# Supplementary material for: Sigma-1 Receptor Activation Improves Oligodendrogenesis and Promotes White-Matter Integrity after Stroke in Mice with Diabetic Mellitus
Source: Molecules. 2023 Jan 2;28(1):390. doi: 10.3390/molecules28010390 (PMC9823930; doi:10.3390/molecules28010390)
Supplement: Supplementary file 1 [file molecules-28-00390-s001.zip]

Archive with 1 entries (1 files):
- molecules-2039931-supplementary.pdf
